# Supplementary material for: Molecular Dynamics (MD) Simulations Provide Insights into the Activation Mechanisms of 5-HT2A Receptors
Source: Molecules. 2024 Oct 18;29(20):4935. doi: 10.3390/molecules29204935 (PMC11510212; doi:10.3390/molecules29204935)
Supplement: Supplementary file 1 [file molecules-29-04935-s001.zip]

Archive with 6 entries (5 files):
- molecules-3176095-supplementary/
- molecules-3176095-supplementary/molecules-3176095-supplementary.pdf
- molecules-3176095-supplementary/Movie S1_ev1.mp4
- molecules-3176095-supplementary/Movie S2_ev2.mp4
- molecules-3176095-supplementary/Movie S3_tm6.mp4
- molecules-3176095-supplementary/Movie S4_hp.mp4
